# Supplementary material for: Calculation of Disease Dynamics in a Population of Households
Source: PLoS One. 2010 Mar 18;5(3):e9666. doi: 10.1371/journal.pone.0009666 (PMC2841206; doi:10.1371/journal.pone.0009666)
Supplement: File S2 — Calculation of disease dynamics in a population of households. In this Supporting Information File S2 we provide MATLAB code. (0.01 MB ZIP) [file pone.0009666.s002.zip]

Archive with 26 entries (23 files):
- RHK10FileS2/
- RHK10FileS2/.DS_Store
- __MACOSX/
- __MACOSX/RHK10FileS2/
- __MACOSX/RHK10FileS2/._.DS_Store
- RHK10FileS2/critical_alpha.m
- __MACOSX/RHK10FileS2/._critical_alpha.m
- RHK10FileS2/early_growth.m
- __MACOSX/RHK10FileS2/._early_growth.m
- RHK10FileS2/endemic_state.m
- __MACOSX/RHK10FileS2/._endemic_state.m
- RHK10FileS2/full_dynamics.m
- __MACOSX/RHK10FileS2/._full_dynamics.m
- RHK10FileS2/get_val.m
- __MACOSX/RHK10FileS2/._get_val.m
- RHK10FileS2/offspring_distribution.m
- __MACOSX/RHK10FileS2/._offspring_distribution.m
- RHK10FileS2/Qdiff.m
- __MACOSX/RHK10FileS2/._Qdiff.m
- RHK10FileS2/README.txt
- __MACOSX/RHK10FileS2/._README.txt
- RHK10FileS2/SIRS.m
- __MACOSX/RHK10FileS2/._SIRS.m
- RHK10FileS2/SIS.m
- __MACOSX/RHK10FileS2/._SIS.m
- __MACOSX/._RHK10FileS2
