# Supplementary material for: Calculation of Disease Dynamics in a Population of Households
Source: PLoS One. 2010 Mar 18;5(3):e9666. doi: 10.1371/journal.pone.0009666 (PMC2841206; doi:10.1371/journal.pone.0009666)
Supplement: File S2 — Calculation of disease dynamics in a population of households. In this Supporting Information File S2 we provide MATLAB code. (0.01 MB ZIP) [file pone.0009666.s002.zip › RHK10FileS2/get_val.m]

function y = get_val(r,Qc,f,Iind,Cind)

z=(Qc-r*diag(ones(1,length(Cind))))\f;
y=z(Iind) - 1;

end
