# Supplementary material for: Calculation of Disease Dynamics in a Population of Households
Source: PLoS One. 2010 Mar 18;5(3):e9666. doi: 10.1371/journal.pone.0009666 (PMC2841206; doi:10.1371/journal.pone.0009666)
Supplement: File S2 — Calculation of disease dynamics in a population of households. In this Supporting Information File S2 we provide MATLAB code. (0.01 MB ZIP) [file pone.0009666.s002.zip › RHK10FileS2/Qdiff.m]

function dp = Qdiff(t,p,params)
% ODE function

eps=((params.ii)'*p)*(params.alpha/params.N);
[M,ss,ii] = SIRS(params.N,params.beta/(params.N-1),params.g,params.mu,eps,[0 params.N],[0 params.N]);
dp = M*p;

end
