# Supplementary material for: Calculation of Disease Dynamics in a Population of Households
Source: PLoS One. 2010 Mar 18;5(3):e9666. doi: 10.1371/journal.pone.0009666 (PMC2841206; doi:10.1371/journal.pone.0009666)
Supplement: File S2 — Calculation of disease dynamics in a population of households. In this Supporting Information File S2 we provide MATLAB code. (0.01 MB ZIP) [file pone.0009666.s002.zip › RHK10FileS2/README.txt]

The following files are contained in this archive:
critical_alpha.m - which produces Supplementary Figure S2 on critical alpha
values;
early_growth.m - which produces Supplementary Figure S3 on early growth rates;
endemic_state.m - which produces Supplementary Figure S4 on endemic states;
offspring_distribution.m - which produces an offspring distribution;
full_dynamics.m - which integrates the full dynamical system.

Also included are helper functions:
SIRS.m;
SIS.m;
Qdiff.m;
get_val.m.

This code is provided as Supporting Information File S2 to the paper "Calculation of disease dynamics in a population of households" by J.V. Ross, T. House and M.J. Keeling, published in PLoS ONE.

Use of this code is governed by the standard Open Access license:
http://www.plosone.org/static/license.action

We would, however, request and encourage anyone using or extending this code to contact the authors, since we are actively developing a more comprehensive open-source package.
